# Supplementary material for: Role of ADME genes in breast cancer prognosis: an analysis of risk scoring models based on multi-omics data
Source: Front Oncol. 2025 Jun 4;15:1582862. doi: 10.3389/fonc.2025.1582862 (PMC12174373; doi:10.3389/fonc.2025.1582862)
Supplement: Supplementary Table 1 — ADME related differentially expressed genes. [file Table1.xlsx]

## Sheet: ADME_DEG_name
	x
1	ADH1B
2	CES1
3	FMO2
4	GPX3
5	PPARG
6	ADH1C
7	ALDH1A1
8	SOD3
9	SLC2A4
10	NAT1
11	AOX1
12	ALDH2
13	GSTM5
14	CAT
15	PDE3B
16	SLC7A5
17	HSD11B1
18	SLC13A2
19	ALDH1A3
20	SLC22A3
21	SULF1
22	CHST3
23	GSTA1
24	ADHFE1
25	ALDH1A2
26	ABCC9
27	ABCB1
28	HSD17B11
29	DPYD
30	SLC28A3
31	GSTM2
32	DHRS3
33	MGST1
34	CYP39A1
35	TAP1
36	GPX2
