# Supplementary material for: Role of ADME genes in breast cancer prognosis: an analysis of risk scoring models based on multi-omics data
Source: Front Oncol. 2025 Jun 4;15:1582862. doi: 10.3389/fonc.2025.1582862 (PMC12174373; doi:10.3389/fonc.2025.1582862)
Supplement: Supplementary Table 2 — Construction of an ADME-related prognostic signature for BC patients. [file Table2.xlsx]

## Sheet: Univariate Cox Analysis
ALDH1A1
ALDH2
SLC7A5
HSD11B1
ADHFE1
GSTM2
TAP1

## Sheet: StepAIC Cox analysis
SLC7A5
HSD11B1
ADHFE1
GSTM2
TAP1
